# Supplementary material for: Identification and Characterization of Immune-Associated MicroRNAs in Silver Carp (Hypophthalmichthys molitrix) Responding to Aeromonas veronii and LPS Stimulation
Source: Animals (Basel). 2024 Jan 17;14(2):285. doi: 10.3390/ani14020285 (PMC10812751; doi:10.3390/ani14020285)
Supplement: Supplementary file 1 [file animals-14-00285-s001.zip]

Archive with 1 entries (1 files):
- animals-2747312-supplementary.pdf
